# Supplementary material for: Silver-Promoted Radical Cascade Aryldifluoromethylation/Cyclization of 2-Allyloxybenzaldehydes for the Synthesis of 3-Aryldifluoromethyl-Containing Chroman-4-one Derivatives
Source: Molecules. 2023 Apr 19;28(8):3578. doi: 10.3390/molecules28083578 (PMC10142801; doi:10.3390/molecules28083578)
Supplement: Supplementary file 1 [file molecules-28-03578-s001.zip]

Archive with 1 entries (1 files):
- molecules-2331898-supplementary.pdf
